# Supplementary material for: Visible Light-Driven Phenol Degradation via Advanced Oxidation Processes with Ferrous Oxalate Obtained from Black Sands: A Kinetics Study
Source: Molecules. 2025 May 6;30(9):2059. doi: 10.3390/molecules30092059 (PMC12073611; doi:10.3390/molecules30092059)
Supplement: Supplementary file 1 [file molecules-30-02059-s001.zip]

Archive with 1 entries (1 files):
- molecules-3531363-supplementary.pdf
